# Supplementary material for: Extracellular vesicles derived from nasopharyngeal carcinoma induce the emergence of mature regulatory dendritic cells using a galectin‐9 dependent mechanism
Source: J Extracell Vesicles. 2023 Dec 20;12(12):12390. doi: 10.1002/jev2.12390 (PMC10731827; doi:10.1002/jev2.12390)
Supplement: Supplementary file 1 — Supporting Information [file JEV2-12-12390-s013.xlsx]

## Sheet: Figure 2
Figure 2A	Conditions	P-Value
		2A.
	Activated PBMCs vs. Unactivated PBMCs	<0.0001
	Activated PBMCs vs. PBMCs + C15SEV (0.5µg/mL)	0.8687
	Activated PBMCs vs. PBMCs + C15SEV (5µg/mL)	<0.0001
	Unactivated PBMCs vs. PBMCs + C15SEV (0.5µg/mL)	<0.0001
	Unactivated PBMCs vs. PBMCs + C15SEV (5µg/mL)	<0.0001
	PBMCs + C15SEV (0.5µg/mL) vs. PBMCs + C15SEV (5µg/mL)	<0.0001
	Conditions	P-Value
Figure 2B. a. b and c.		2B. a)	2B. b)	2B. c)
	Monocytes/CD3TL vs. iDC/CD3TL	0.0149	0.5577	0.7878
	Monocytes/CD3TL vs. tDC/CD3TL	<0.0001	<0.0001	0.0046
	Monocytes/CD3TL vs. C15SEV-iDC/CD3TL	0.25	0.7656	0.9841
	iDC/CD3TL vs. tDC/CD3TL	0.0021	0.0039	0.0532
	iDC/CD3TL vs. C15SEV-iDC/CD3TL	0.5518	0.9855	0.9433
	tDC/CD3TL vs. C15SEV-iDC/CD3TL	<0.0001	0.0015	0.0144
	Conditions	P-Value
Figure 2B. d. e and f.		2B. d)	2B. e)	2B. f)
	mDC/CD3TL vs. iDC/CD3TL	0.0809	0.0948	0.0934
	mDC/CD3TL vs. tDC/CD3TL	0.3173	0.1195	0.0089
	mDC/CD3TL vs. C15SEV-DC/CD3TL	0.0417	0.0491	0.0292
	iDC/CD3TL vs. tDC/CD3TL	>0.9999	>0.9999	>0.9999
	iDC/CD3TL vs. C15SEV-DC/CD3TL	>0.9999	>0.9999	>0.9999
	tDC/CD3TL vs. C15SEV-DC/CD3TL	>0.9999	>0.9999	>0.9999

## Sheet: Figure 3 A, B et C
Figure 3A	Conditions	P-Values
		3A. a)	3A. b)	3A. c)
		CD11c	CD14	DC-SIGN
	iDC vs. Monocytes	0.067	<0.0001	0.0002
	iDC vs. tDC	0.4438	>0.9999	>0.9999
	iDC vs. C15SEV-iDC	>0.9999	>0.9999	>0.9999
	Monocytes vs. tDC	0.0007	<0.0001	0.0375
	Monocytes vs. C15SEV-iDC	0.0692	<0.0001	<0.0001
	tDC vs. C15SEV-iDC	0.4316	>0.9999	0.1897
Figure 3 B and C.	Conditions	P-Values
		3B.a)	3B.b)	3B.c)	3B.d)	3C.a)	3C.b)	3C.c)	3C.d)
		CD11c	CD14	DC-SIGN	HLA-DR	CD80	CD83	CD86	CD40
	mDC vs. iDC	0.005	>0.9999	>0.9999	<0.0001	<0.0001	<0.0001	<0.0001	<0.0001
	mDC vs. tDC	>0.9999	0.0198	0.1804	<0.0001	0.0004	<0.0001	<0.0001	<0.0001
	mDC vs. C15SEV-DC	>0.9999	0.3636	>0.9999	>0.9999	0.56	>0.9999	>0.9999	>0.9999
	iDC vs. tDC	0.0273	0.022	0.025	>0.9999	0.5778	>0.9999	>0.9999	0.6364
	iDC vs. C15SEV-DC	0.0179	0.2675	>0.9999	<0.0001	0.0004	<0.0001	<0.0001	<0.0001
	tDC vs. C15SEV-DC	>0.9999	0.0012	0.5056	0.0003	0.0335	<0.0001	<0.0001	<0.0001

## Sheet: Figure 4
Figure 4 JEV 2023	Conditions	P-Values
		4A.a)	4A.b)	4A.c)
	ELISA	IL-12	TGF-ß	IL-10
	Monocytes vs. iDC	>0.9999	>0.9999	>0.9999
	Monocytes vs. tDC	0.5907	>0.9999	>0.9999
	Monocytes vs. C15SEV-iDC	0.303	>0.9999	0.0252
	iDC vs. tDC	>0.9999	>0.9999	>0.9999
	iDC vs. C15SEV-iDC	0.8348	>0.9999	0.0421
	tDC vs. C15SEV-iDC	>0.9999	>0.9999	0.0424
	Conditions	P-Values
		4B.c)	4B.d)
		Normalised ration of Kyn/Trp	ELISA of IL4I1
	Monocytes vs. iDC	>0.9999	0.2241
	Monocytes vs. tDC	>0.9999	0.9448
	Monocytes vs. C15SEV-iDC	0.0125	0.0038
	iDC vs. tDC	>0.9999	0.4967
	iDC vs. C15SEV-iDC	0.0438	0.2575
	tDC vs. C15SEV-iDC	0.0136	0.0143

## Sheet: Figure 5
	Figure 5 JEV 2023
		Conditions	P-Values
	Figure 5A		5A.a)	5A.b)	5A.c)	5A.d)	5A.e)
		Elisa J7	IL-12	IL-6	IL-4	TGF-ß	IL-10
		mDC vs. iDC	0.0412	0.002	0.0005	>0.9999	0.1672
		mDC vs. tDC	0.0156	0.9795	0.1436	0.9945	<0.0001
		mDC vs. C15SEV-DC	0.0152	0.0047	0.0286	0.9975	0.5383
		iDC vs. tDC	>0.9999	0.0751	0.0121	0.9864	<0.0001
		iDC vs. C15SEV-DC	>0.9999	>0.9999	>0.9999	0.9995	0.9582
		tDC vs. C15SEV-DC	>0.9999	0.1889	>0.9999	0.9506	<0.0001
		Conditions	P-Values
	Figure 5B		5B.a)
			RT-qPCR IDO
		mDC vs. tDC	0.0004
		mDC vs. C15SEV-DC	0.0018
		tDC vs. C15SEV-DC	0.4758
			5B.d)
			Normalised ration of Kyn/Trp
		mDC vs. iDC	0.0014
		mDC vs. tDC	0.074
		mDC vs. C15SEV-DC	0.0029
		iDC vs. tDC	>0.9999
		iDC vs. C15SEV-DC	>0.9999
		tDC vs. C15SEV-DC	>0.9999
		Conditions	P-Values
	Figure 5C		5C.b)
			RT-qPCR IL4I1
		mDC vs. tDC	0.7811
		mDC vs. C15SEV-DC	0.704
		tDC vs. C15SEV-DC	0.9895
		Conditions	P-Values
			5C.c)
			ELISA of IL4I1
		mDC vs. iDC	0.0757
		mDC vs. tDC	0.0118
		mDC vs. C15SEV-DC	0.924
		iDC vs. tDC	0.8346
		iDC vs. C15SEV-DC	0.2393
		tDC vs. C15SEV-DC	0.0479
	Figure 5D
		Conditions	P-Values
			5C.a)	5C.b)	5C.c)
			Kyn A	I3Aa	I3LA
		mDC vs. iDC	0.3022	0.9995	0.0208
		mDC vs. tDC	0.9077	0.9571	0.0464
		mDC vs. C15SEV-DC	>0.9999	0.9793	0.9864
		iDC vs. tDC	0.7937	0.9887	0.9963
		iDC vs. C15SEV-DC	0.3895	0.9957	0.0126
		tDC vs. C15SEV-DC	0.9318	>0.9999	0.027

## Sheet: Figure 6
Figure 6	Conditions	P-Values
		6C.a)	6C.b)	6C.c)
		OCR Basal	OCR Max	SRC
	mDC vs. tDC	0.3794	0.1698	0.1498
	mDC vs. C15SEV-DC	0.0354	0.0346	0.0171
	tDC vs. C15SEV-DC	0.9773	0.3537	0.5768

## Sheet: Figure 7B
Figure 7B	Velocity				FMI Parallel				FMI Perpendicular				FMI Parallel
	Conditions	P-Values			Conditions	P-Values			Conditions	P-Values			Conditions	P-Values
		7B.a)				7B.c)				7B.d)				7B.e)
	mDC MC/MC vs. mDC MC/C15SEV	0.0005			mDC:MC / MC vs. mDC:MC / C15SEV	0.9925			mDC MC/MC vs. mDC MC/C15SEV	>0.9999			mDC MC/MC vs. mDC MC/C15SEV	0.0004
	mDC MC/MC vs. mDC MC/CCL19	>0.9999			mDC:MC / MC vs. mDC:MC / CCL19	0.5892			mDC MC/MC vs. mDC MC/CCL19	0.9924			mDC MC/MC vs. mDC MC/CCL19	>0.9999
	mDC MC/MC vs. tDC MC/MC	<0.0001			mDC:MC / MC vs. tDC:MC / MC	0.0272			mDC MC/MC vs. tDC MC/MC	0.6907			mDC MC/MC vs. tDC MC/MC	>0.9999
	mDC MC/MC vs. C15SEV-DC MC/MC	>0.9999			mDC:MC / MC vs. C15SEV-DC:MC / MC	>0.9999			mDC MC/MC vs. C15SEV-DC MC/MC	>0.9999			mDC MC/MC vs. C15SEV-DC MC/MC	>0.9999
	mDC MC/C15SEV vs. mDC MC/CCL19	0.0065			mDC:MC / C15SEV vs. mDC:MC / CCL19	0.9959			mDC MC/C15SEV vs. mDC MC/CCL19	0.9996			mDC MC/C15SEV vs. mDC MC/CCL19	0.0002
	mDC MC/C15SEV vs. tDC MC/C15SEV	<0.0001			mDC:MC / C15SEV vs. tDC:MC / C15SEV	>0.9999			mDC MC/C15SEV vs. tDC MC/C15SEV	>0.9999			mDC MC/C15SEV vs. tDC MC/C15SEV	0.0008
	mDC MC/C15SEV vs. C15SEV-DC MC/C15SEV	>0.9999			mDC:MC / C15SEV vs. C15SEV-DC:MC / C15SEV	0.9811			mDC MC/C15SEV vs. C15SEV-DC MC/C15SEV	0.9216			mDC MC/C15SEV vs. C15SEV-DC MC/C15SEV	0.0041
	mDC MC/CCL19 vs. tDC MC/CCL19	<0.0001			mDC:MC / CCL19 vs. tDC:MC / CCL19	0.678			mDC MC/CCL19 vs. tDC MC/CCL19	0.8563			mDC MC/CCL19 vs. tDC MC/CCL19	>0.9999
	mDC MC/CCL19 vs. C15SEV-DC MC/CCL19	>0.9999			mDC:MC / CCL19 vs. C15SEV-DC:MC / CCL19	0.9981			mDC MC/CCL19 vs. C15SEV-DC MC/CCL19	0.9087			mDC MC/CCL19 vs. C15SEV-DC MC/CCL19	>0.9999
	tDC MC/MC vs. tDC MC/C15SEV	0.1962			tDC:MC / MC vs. tDC:MC / C15SEV	0.9865			tDC MC/MC vs. tDC MC/C15SEV	0.8194			tDC MC/MC vs. tDC MC/C15SEV	>0.9999
	tDC MC/MC vs. tDC MC/CCL19	>0.9999			tDC:MC / MC vs. tDC:MC / CCL19	>0.9999			tDC MC/MC vs. tDC MC/CCL19	0.8704			tDC MC/MC vs. tDC MC/CCL19	>0.9999
	tDC MC/MC vs. C15SEV-DC MC/MC	<0.0001			tDC:MC / MC vs. C15SEV-DC:MC / MC	0.1815			tDC MC/MC vs. C15SEV-DC MC/MC	0.7683			tDC MC/MC vs. C15SEV-DC MC/MC	>0.9999
	tDC MC/C15SEV vs. tDC MC/CCL19	0.1074			tDC:MC / C15SEV vs. tDC:MC / CCL19	0.9379			tDC MC/C15SEV vs. tDC MC/CCL19	>0.9999			tDC MC/C15SEV vs. tDC MC/CCL19	>0.9999
	tDC MC/C15SEV vs. C15SEV-DC MC/C15SEV	<0.0001			tDC:MC / C15SEV vs. C15SEV-DC:MC / C15SEV	>0.9999			tDC MC/C15SEV vs. C15SEV-DC MC/C15SEV	0.955			tDC MC/C15SEV vs. C15SEV-DC MC/C15SEV	>0.9999
	tDC MC/CCL19 vs. C15SEV-DC MC/CCL19	<0.0001			tDC:MC / CCL19 vs. C15SEV-DC:MC / CCL19	0.1644			tDC MC/CCL19 vs. C15SEV-DC MC/CCL19	0.1423			tDC MC/CCL19 vs. C15SEV-DC MC/CCL19	>0.9999
	C15SEV-DC MC/MC vs. C15SEV-DC MC/C15SEV	0.0008			C15SEV-DC:MC / MC vs. C15SEV-DC:MC / C15SEV	0.8561			C15SEV-DC MC/MC vs. C15SEV-DC MC/C15SEV	0.9197			C15SEV-DC MC/MC vs. C15SEV-DC MC/C15SEV	>0.9999
	C15SEV-DC MC/MC vs. C15SEV-DC MC/CCL19	>0.9999			C15SEV-DC:MC / MC vs. C15SEV-DC:MC / CCL19	0.9998			C15SEV-DC MC/MC vs. C15SEV-DC MC/CCL19	0.7237			C15SEV-DC MC/MC vs. C15SEV-DC MC/CCL19	>0.9999
	C15SEV-DC MC/C15SEV vs. C15SEV-DC MC/CCL19	0.016			C15SEV-DC:MC / C15SEV vs. C15SEV-DC:MC / CCL19	0.9871			C15SEV-DC MC/C15SEV vs. C15SEV-DC MC/CCL19	>0.9999			C15SEV-DC MC/C15SEV vs. C15SEV-DC MC/CCL19	>0.9999

## Sheet: Figure 8
Figure 8
	Proliferation PBMC+/- Gal-9 +/- 1g3		P-Values			Proliferation DC/CD3TL	P-Values
	Conditions		8A.a)			Conditions	8B.a)	8B.b)	8B.c)
	Activated PBMCs vs. Unactivated PBMCs	****	<0.0001			mDC/CD3TL vs. iDC/CD3TL	<0.0001	<0.0001	0.1304
	Activated PBMCs vs. Gal9S 3µg/mL	****	<0.0001			mDC/CD3TL vs. tDC/CD3TL	0.0049	0.0038	0.0675
	Activated PBMCs vs. Gal9 3µg/mL + 1g3 3µg/mL	*	0.01			mDC/CD3TL vs. DCGal9S/CD3TL	0.0002	0.0009	0.3789
	Activated PBMCs vs. 1g3 3µg/mL	ns	0.8622			mDC/CD3TL vs. DCGal9S-1G3/CD3TL	>0.9999	0.7902	0.9726
	Activated PBMCs vs. Gal9 3µg/mL + Isotype 3µg/mL	****	<0.0001			mDC/CD3TL vs. DCGal9S-ISO/CD3TL	0.7485	0.9877	0.9997
	Activated PBMCs vs. Gal9S 3µg/mL + lactose 5mM	ns	0.1764			mDC/CD3TL vs. DCGal9S-Lactose/CD3TL	0.9693	>0.9999	>0.9999
	Unactivated PBMCs vs. Gal9S 3µg/mL	****	<0.0001			iDC/CD3TL vs. tDC/CD3TL	>0.9999	0.7014	>0.9999
	Unactivated PBMCs vs. Gal9 3µg/mL + 1g3 3µg/mL	****	<0.0001			iDC/CD3TL vs. DCGal9S/CD3TL	0.6045	0.004	0.9971
	Unactivated PBMCs vs. 1g3 3µg/mL	****	<0.0001			iDC/CD3TL vs. DCGal9S-1G3/CD3TL	<0.0001	<0.0001	0.6172
	Unactivated PBMCs vs. Gal9 3µg/mL + Isotype 3µg/mL	****	<0.0001			iDC/CD3TL vs. DCGal9S-ISO/CD3TL	0.9192	>0.9999	0.7924
	Unactivated PBMCs vs. Gal9S 3µg/mL + lactose 5mM	****	<0.0001			iDC/CD3TL vs. DCGal9S-Lactose/CD3TL	0.6138	>0.9999	0.6918
	Gal9S 3µg/mL vs. Gal9 3µg/mL + 1g3 3µg/mL	**	0.0013			tDC/CD3TL vs. DCGal9S/CD3TL	>0.9999	0.8789	0.9753
	Gal9S 3µg/mL vs. 1g3 3µg/mL	****	<0.0001			tDC/CD3TL vs. DCGal9S-1G3/CD3TL	0.8056	0.1095	0.4365
	Gal9S 3µg/mL vs. Gal9 3µg/mL + Isotype 3µg/mL	ns	>0.9999			tDC/CD3TL vs. DCGal9S-ISO/CD3TL	>0.9999	0.4393	0.6766
	Gal9S 3µg/mL vs. Gal9S 3µg/mL + lactose 5mM	**	0.0013			tDC/CD3TL vs. DCGal9S-Lactose/CD3TL	>0.9999	0.1327	0.5656
	Gal9 3µg/mL + 1g3 3µg/mL vs. 1g3 3µg/mL	ns	0.4576			DCGal9S/CD3TL vs. DCGal9S-1G3/CD3TL	0.0082	0.7114	0.9126
	Gal9 3µg/mL + 1g3 3µg/mL vs. Gal9 3µg/mL + Isotype 3µg/mL	**	0.0029			DCGal9S/CD3TL vs. DCGal9S-ISO/CD3TL	>0.9999	0.8916	0.9472
	Gal9 3µg/mL + 1g3 3µg/mL vs. Gal9S 3µg/mL + lactose 5mM	ns	0.9928			DCGal9S/CD3TL vs. DCGal9S-Lactose/CD3TL	0.9989	0.5129	0.8939
	1g3 3µg/mL vs. Gal9 3µg/mL + Isotype 3µg/mL	****	<0.0001			DCGal9S-1G3/CD3TL vs. DCGal9S-ISO/CD3TL	0.9236	>0.9999	>0.9999
	1g3 3µg/mL vs. Gal9S 3µg/mL + lactose 5mM	ns	0.9128			DCGal9S-1G3/CD3TL vs. DCGal9S-Lactose/CD3TL	0.9975	0.9824	0.9997
	Gal9 3µg/mL + Isotype 3µg/mL vs. Gal9S 3µg/mL + lactose 5mM	**	0.0022			DCGal9S-ISO/CD3TL vs. DCGal9S-Lactose/CD3TL	>0.9999	0.9984	>0.9999

## Sheet: Figure 9
Figure 9 A and B	Conditions	P-Values
		9A.a)	9A.b)	9A.c)	9A.d)	9B.a)	9B.b)	9B.c)	9B.d)
		CD11c	CD14	DC-SIGN	HLA-DR	CD80	CD83	CD86	CD40
	iDC vs. mDC	0.9699	>0.9999	0.5019	0.3809	0.9693	0.7984	0.0952	0.0007
	iDC vs. tDC	0.9491	0.0268	0.0019	0.7023	0.5096	0.7906	0.9992	0.6642
	iDC vs. DCGal9S	0.7874	>0.9999	0.0388	0.0449	0.8889	0.1358	0.0062	0.0012
	iDC vs. DCGal9S + 1g3	0.9691	>0.9999	0.0927	0.852	0.9833	0.9197	0.022	0.0365
	iDC vs. DCGal9S + Iso	0.9967	>0.9999	0.8282	0.9288	0.9715	0.7089	0.6039	0.0059
	iDC vs. DCGal9S + lactose	>0.9999	>0.9999	0.9409	0.9946		>0.9999	0.7107	0.0222
	mDC vs. tDC	0.5303	0.0259	0.061	0.0293	0.8041	0.1448	0.0436	<0.0001
	mDC vs. DCGal9S	0.9978	>0.9999	0.7449	0.8267	0.9989	0.7704	0.7308	0.9999
	mDC vs. DCGal9S + 1g3	>0.9999	>0.9999	0.8466	0.9898	>0.9999	>0.9999	0.933	0.5769
	mDC vs. DCGal9S + Iso	>0.9999	>0.9999	>0.9999	>0.9999	0.9999	0.9918	>0.9999	0.9632
	mDC vs. DCGal9S + lactose	0.9995	>0.9999	>0.9999	0.9883		0.9549	0.9997	>0.9999
	tDC vs. DCGal9S	0.2682	0.0257	0.5625	0.0026	0.9423	0.0062	0.0028	<0.0001
	tDC vs. DCGal9S + 1g3	0.5695	0.044	0.5861	0.1614	0.8131	0.269	0.0104	0.0024
	tDC vs. DCGal9S + Iso	0.8839	0.273	0.4706	0.4251	0.9918	0.2497	0.4442	0.001
	tDC vs. DCGal9S + lactose	0.9837	0.2698	0.3167	0.6729		0.9801	0.5478	0.0034
	DCGal9S vs. DCGal9S + 1g3	0.9994	>0.9999	>0.9999	0.4875	0.9981	0.7242	0.9998	0.7414
	DCGal9S vs. DCGal9S + Iso	0.9999	>0.9999	0.9777	0.907	>0.9999	>0.9999	0.9022	0.9134
	DCGal9S vs. DCGal9S + lactose	0.9873	>0.9999	0.9061	0.702		0.5258	0.8262	0.9996
	DCGal9S + 1g3 vs. DCGal9S + Iso	>0.9999	>0.9999	0.9873	>0.9999	0.9997	0.9829	0.9707	0.4179
	DCGal9S + 1g3 vs. DCGal9S + lactose	0.9993	>0.9999	0.936	>0.9999		0.9809	0.9315	0.81
	DCGal9S + Iso vs. DCGal9S + lactose	0.9998	>0.9999	>0.9999	0.9998		0.8434	>0.9999	0.9966
Figure 9 C	Conditions	P-Values
		9C.a)	9C.b)	9C.c)	9C.d)
		IL-12	IL-6	TGF-ß	IL-10
	mDC vs. iDC	0.1758	<0.0001	0.8609	0.9947
	mDC vs. tDC	>0.9999	0.8748	0.9998	0.5738
	mDC vs. DCGal9S	>0.9999	0.4449	0.5937	>0.9999
	mDC vs. DCGal9S-1g3	>0.9999	0.7992	0.9995	0.9989
	mDC vs. DCGal9S-ISO	0.1667	0.0521	0.9158	0.9991
	mDC vs. DCGal9S-Lactose	0.5651	0.0609	0.9999	0.9992
	iDC vs. tDC	>0.9999	<0.0001	0.9676	0.001
	iDC vs. DCGal9S	0.115	0.0186	0.9992	0.9981
	iDC vs. DCGal9S-1g3	0.4377	0.0038	0.9879	0.927
	iDC vs. DCGal9S-ISO	>0.9999	>0.9999	0.9999	>0.9999
	iDC vs. DCGal9S-Lactose	>0.9999	>0.9999	0.9991	>0.9999
	tDC vs. DCGal9S	>0.9999	0.4117	0.8068	0.0303
	tDC vs. DCGal9S-1g3	>0.9999	0.1618	>0.9999	0.0712
	tDC vs. DCGal9S-ISO	>0.9999	0.4147	0.9698	0.0305
	tDC vs. DCGal9S-Lactose	>0.9999	0.4519	>0.9999	0.0309
	DCGal9S vs. DCGal9S-1g3	>0.9999	0.9995	0.8953	>0.9999
	DCGal9S vs. DCGal9S-ISO	0.1275	0.5562	>0.9999	0.9997
	DCGal9S vs. DCGal9S-Lactose	0.4481	0.597	0.9872	0.9997
	DCGal9S-1g3 vs. DCGal9S-ISO	0.2727	0.4147	0.9822	0.986
	DCGal9S-1g3 vs. DCGal9S-Lactose	0.8348	0.4519	>0.9999	0.9864
	DCGal9S-ISO vs. DCGal9S-Lactose	>0.9999	>0.9999	0.9955	>0.9999

## Sheet: Figure 10
Figure 10A	Conditions	P-Values
		10A.
	Unactivated PBMCs vs. Activated PBMCs	<0.0001
	Unactivated PBMCs vs. C15SEV 5µg/mL	<0.0001
	Unactivated PBMCs vs. C15SEV 5µg/mL + 1g3 3µg/mL	<0.0001
	Unactivated PBMCs vs. C15SEV 5µg/mL + Iso 3µg/mL	<0.0001
	Unactivated PBMCs vs. C15SEV 5µg/mL + lactose 5mM	<0.0001
	Activated PBMCs vs. C15SEV 5µg/mL	0.2966
	Activated PBMCs vs. C15SEV 5µg/mL + 1g3 3µg/mL	0.5375
	Activated PBMCs vs. C15SEV 5µg/mL + Iso 3µg/mL	>0.9999
	Activated PBMCs vs. C15SEV 5µg/mL + lactose 5mM	0.2439
	C15SEV 5µg/mL vs. C15SEV 5µg/mL + 1g3 3µg/mL	0.0184
	C15SEV 5µg/mL vs. C15SEV 5µg/mL + Iso 3µg/mL	0.2615
	C15SEV 5µg/mL vs. C15SEV 5µg/mL + lactose 5mM	>0.9999
	C15SEV 5µg/mL + 1g3 3µg/mL vs. C15SEV 5µg/mL + Iso 3µg/mL	0.5891
	C15SEV 5µg/mL + 1g3 3µg/mL vs. C15SEV 5µg/mL + lactose 5mM	0.0145
	C15SEV 5µg/mL + Iso 3µg/mL vs. C15SEV 5µg/mL + lactose 5mM	0.2137
Figure 10B	Conditions	P-Values
		10B.
	mDC/CD3TL vs. iDC/CD3TL	0.1167
	mDC/CD3TL vs. tDC/CD3TL	0.2947
	mDC/CD3TL vs. C15SEV-DC/CD3TL	0.2303
	mDC/CD3TL vs. C15SEV-DC + 1g3/CD3TL	0.9975
	mDC/CD3TL vs. C15SEV-DC + Iso/CD3TL	0.9997
	mDC/CD3TL vs. C15SEV-DC + lactose/CD3TL	0.9984
	iDC/CD3TL vs. tDC/CD3TL	>0.9999
	iDC/CD3TL vs. C15SEV-DC/CD3TL	0.2303
	iDC/CD3TL vs. C15SEV-DC + 1g3/CD3TL	0.0293
	iDC/CD3TL vs. C15SEV-DC + Iso/CD3TL	0.2541
	iDC/CD3TL vs. C15SEV-DC + lactose/CD3TL	0.3237
	tDC/CD3TL vs. C15SEV-DC/CD3TL	0.2303
	tDC/CD3TL vs. C15SEV-DC + 1g3/CD3TL	0.1131
	tDC/CD3TL vs. C15SEV-DC + Iso/CD3TL	0.4866
	tDC/CD3TL vs. C15SEV-DC + lactose/CD3TL	0.5643
	C15SEV-DC/CD3TL vs. C15SEV-DC + 1g3/CD3TL	0.0868
	C15SEV-DC/CD3TL vs. C15SEV-DC + Iso/CD3TL	0.4003
	C15SEV-DC/CD3TL vs. C15SEV-DC + lactose/CD3TL	0.4768
	C15SEV-DC + 1g3/CD3TL vs. C15SEV-DC + Iso/CD3TL	0.9627
	C15SEV-DC + 1g3/CD3TL vs. C15SEV-DC + lactose/CD3TL	0.9297
	C15SEV-DC + Iso/CD3TL vs. C15SEV-DC + lactose/CD3TL	>0.9999

## Sheet: Supplementary Data 4
Supplementaty Data 4 a to c	Conditions	P-Value
		Supp 4 a)	Supp 4 b)	Supp 4 c)
	iDC/CD3TL vs. NA CD3TL	<0.0001	<0.0001	<0.0001
	iDC/CD3TL vs. A CD3TL	<0.0001	<0.0001	<0.0001
	iDC/CD3TL vs. Monocytes	<0.0001	<0.0001	<0.0001
	iDC/CD3TL vs. iDC	<0.0001	<0.0001	<0.0001
	iDC/CD3TL vs. tDC	<0.0001	<0.0001	<0.0001
	iDC/CD3TL vs. C15SEV-iDC	<0.0001	<0.0001	<0.0001
	NA CD3TL vs. A CD3TL	0.9641	0.3475	0.0003
	NA CD3TL vs. Monocytes	0.6809	0.9855	>0.9999
	NA CD3TL vs. iDC	0.774	0.9948	>0.9999
	NA CD3TL vs. tDC	0.8471	0.9944	>0.9999
	NA CD3TL vs. C15SEV-iDC	0.8192	0.9908	>0.9999
	A CD3TL vs. Monocytes	0.1638	0.0704	0.0002
	A CD3TL vs. iDC	0.2231	0.0977	0.0002
	A CD3TL vs. tDC	0.289	0.0955	0.0002
	A CD3TL vs. C15SEV-iDC	0.261	0.0825	0.0002
	Monocytes vs. iDC	>0.9999	>0.9999	>0.9999
	Monocytes vs. tDC	>0.9999	>0.9999	>0.9999
	Monocytes vs. C15SEV-iDC	>0.9999	>0.9999	>0.9999
	iDC vs. tDC	>0.9999	>0.9999	>0.9999
	iDC vs. C15SEV-iDC	>0.9999	>0.9999	>0.9999
	tDC vs. C15SEV-iDC	>0.9999	>0.9999	>0.9999
Supplementaty Data 4 d to f	Conditions	P-Value
		Supp 4 d)	Supp 4 e)	Supp 4 f)
	mDC/CD3TL vs. NA CD3TL	<0.0001	<0.0001	<0.0001
	mDC/CD3TL vs. A CD3TL	<0.0001	<0.0001	<0.0001
	mDC/CD3TL vs. iDC	<0.0001	<0.0001	<0.0001
	mDC/CD3TL vs. mDC	<0.0001	<0.0001	<0.0001
	mDC/CD3TL vs. tDC	<0.0001	<0.0001	<0.0001
	mDC/CD3TL vs. C15SEV-DC	<0.0001	<0.0001	<0.0001
	NA CD3TL vs. A CD3TL	0.0005	<0.0001	0.0303
	NA CD3TL vs. iDC	0.9924	>0.9999	>0.9999
	NA CD3TL vs. mDC	0.991	>0.9999	>0.9999
	NA CD3TL vs. tDC	0.991	>0.9999	>0.9999
	NA CD3TL vs. C15SEV-DC	0.9871	>0.9999	>0.9999
	A CD3TL vs. iDC	<0.0001	<0.0001	0.0303
	A CD3TL vs. mDC	<0.0001	<0.0001	0.0303
	A CD3TL vs. tDC	<0.0001	<0.0001	0.0303
	A CD3TL vs. C15SEV-DC	<0.0001	<0.0001	0.0303
	iDC vs. mDC	>0.9999	>0.9999	>0.9999
	iDC vs. tDC	>0.9999	>0.9999	>0.9999
	iDC vs. C15SEV-DC	>0.9999	>0.9999	>0.9999
	mDC vs. tDC	>0.9999	>0.9999	>0.9999
	mDC vs. C15SEV-DC	>0.9999	>0.9999	>0.9999
	tDC vs. C15SEV-DC	>0.9999	>0.9999	>0.9999

[truncated: 1 more sheets: Supplementary Data 6]
